# Supplementary material for: Effect of repeated explicit instructions on visuomotor adaptation and intermanual transfer
Source: Exp Brain Res. 2022 Sep 27;240(11):2953–63. doi: 10.1007/s00221-022-06470-z (PMC9587957; doi:10.1007/s00221-022-06470-z)
Supplement: Supplementary file 2 — Supplementary file2 (CSV 13 KB) [file 221_2022_6470_MOESM2_ESM.csv]

Mean indices for each adaptation block and for awareness, intermanual transfer, washout and exclusion of each participant and all groups (GNI, SNI, SOI, SSI).
	Adaptation					Awareness	Transfer	Washout	Exclusion
	Block 1	Block 2	Block 3	Block 4	Block 5	Episode 1	Episode 1	Episode 1	Episode 1																	Exclusion		Refresh		Inclusion		Refresh		Transfer left Hand		Refresh		Washout
GNI	0.048980782556283	0.27042516308537	0.4161140349161	0.64068637315816	0.82611259965853	0.19088493457411	0.27552763359043	0.74968064793586	0.70844625052043
GNI	0.030954771753351	0.14506415272817	0.56967054556597	0.82473646627373	0.90274185867651	0.79700294347995	0.27749910778354	0.33267555247314	0.33868571279007
GNI	0.084912395936147	0.25856182718798	0.3517054865836	0.55800471143223	0.76084172107247	0.6043535131952	0.62275731241434	0.50970287426598	0.6362166663848
GNI	0.087943803526397	0.26849780698747	0.45270120922439	0.67090781795696	0.80787130461214	0.15150864608452	0.33059192123568	0.78209382120882	0.73922355766203
GNI	0.099574144346853	0.26012634364125	0.45274769550051	0.51700699891686	0.39081892206924	0.21630161318619	0.28089296638221	0.60251195228473	1.1773010105293
GNI	0.003537753900319	0.17466585993608	0.38156167850501	0.76363422868074	0.84929907018063	0.18463763360378	0.21490258993297	0.45574057744259	0.69899535901051
GNI	0.076767558719402	0.25210666140958	0.34678436095346	0.5156185388656	0.7256266743185	-0.046907939362203	0.065677113271018	0.63760621840706	0.95149833637606
GNI	0.065367022705352	0.22947542784031	0.41173974469065	0.6268518005472	0.8202789050971	-0.021952388748297	0.30904950542071	0.92340756451643	0.97392737331386
GNI	0.0830758302707	0.2294383787929	0.35903400140695	0.59766547964616	0.72999516599328	-0.12538769325881	0.35509123307054	0.79734615748938	0.98568669632619
GNI	0.1502087011588	0.34170508367216	0.47151518351317	0.65137439320852	0.75363652385943	0.022873017952202	0.11373731618354	0.71091680772169	0.93603661969931
GNI	0.083135100500051	0.10696974350636	0.30648600074958	0.46722770496354	0.50557152680767	-0.20049235344001	-0.055988029953605	-0.41919347359186	1.5245610506046
GNI	0.033510427756651	0.25700026454387	0.42828018157	0.68497857063745	0.72137640423585	0.15356721954431	0.45921479401568	0.86191749872547	1.0288113319369
SNI	0.089191846713052	0.15309631727751	0.23623796038438	0.33246824624065	0.52615835344923	-0.010401721712408	0.27825635430127	0.48800776267635	0.85942624801142
SNI	0.6282810649214	0.81141372256682	0.9041574429783	0.91804817368039	0.90891530842134	0.55571300722173	0.85358176671765	0.59356948734467	0.66826309496482
SNI	0.91137673943137	-0.14166280566481	0.663132226862	0.97267707363314	0.89142599176193	0.78046114069874	0.09126737499148	0.25702852401417	0.22814274650902
SNI	0.64134697959329	0.68169846049021	0.74339316835688	0.69017656482064	0.89347233808534	0.43851563578839	0.17010140893206	0.5862914676063	0.49921078244583
SNI	-0.066173054920293	0.91723314807074	0.7405240487478	0.92560725952466	0.89373840016906	0.86851411843906	0.74926151771259	0.34651873762012	0.34784334540362
SNI	1.1814624151976	1.3585519408941	1.2310065638751	1.4306303083452	1.4692693626817	0.045146802721675	0.55742113312713	0.60944636946491	0.80062463377446
SNI	0.14497449503035	0.36885494320937	0.1399296824009	0.4770029182226	0.2024143743047	0.082710514709816	-0.29902192963715	0.29523245058047	1.6404217389479
SNI	0.14242770539519	0.49177443317748	0.50857330918376	0.60873143844441	0.65097031846561	-0.053378557232096	0.15677392242862	0.76030866065169	1.1502154344322
SNI	0.74634987996332	0.83506139617299	0.74737983864927	0.85466921270829	0.83918411859887	0.057029914816792	0.72002692313244	0.54025668827494	1.1208479163745
SNI	0.10477407732279	0.44118369055848	0.59851462808399	0.65559757206134	0.77784682432476	0.65190155980294	-0.21116463302059	0.49335104141801	0.63574888151449
SNI	0.31767953946886	0.55943331113156	0.75202105592254	0.73213697797098	0.95628398347183	-0.034949529399566	0.37812292844877	0.50056894958826	0.29122901619061
SNI	1.1723422565889	0.84866996796786	0.72945714083368	0.6711813507619	0.82936187639244	0.68326079262285	0.815525286192	0.1998477393112	0.36289737532574
SOI	0.99940040375482	0.8931892959296	0.97445738020965	0.99878023255352	1.068608923807	0.30374426966802	0.10412953362838	0.72349039454319	0.30104033383792
SOI	0.62885203424268	0.87503343455132	0.71937764044349	1.0235719359459	0.86434595783995	0.73022261967695	0.4248925431933	0.40017102665446	0.1445657459302
SOI	-0.019187367111574	0.29687533819345	0.51145910832713	0.75353461196166	0.78045314619107	0.25393482863022	0.23778793749042	0.45404475038585	0.80349461914574
SOI	-0.172796737015	0.41559806060309	0.95960781181664	0.95536853716254	0.9898771320925	0.86548980433156	0.76616833793895	0.43934805600746	0.35421672286466
SOI	0.25108387023781	0.57981749034845	0.52325259508032	0.86830174245639	0.94742957994438	-0.058113630928504	0.13307511312295	0.39682794997697	0.79761277835581
SOI	0.22838055441389	0.43498603329889	0.63847614250867	0.77182470640468	0.84352783094219	0.56765666815172	0.4489943138341	0.69664364255559	0.53367392778568
SOI	1.0552181314775	1.1367944199992	1.0875022227163	1.2318646471073	1.1570089096753	0.28016327504394	0.11362729780272	0.87111289134003	0.46076610595815
SOI	1.0106100280648	1.7219253396191	0.82737009000679	0.54550051289341	0.61504147907782	-0.024378849954506	0.23529442502196	0.9304035529717	1.5921190254811
SOI	0.63423742208779	0.92190292972073	0.93452276019673	0.87260792188355	0.5809603425153	1.7546894297562	0.2097642005232	0.31107733144537	0.36066879385211
SOI	0.93745405744614	1.0908157576951	1.010980162913	1.1001094842076	1.073905162498	0.84009935314468	0.83928509696877	0.38002837679055	0.21464739904553
SOI	0.90749754629301	0.93280944784437	0.88570256384842	0.88960113473249	0.87668319878806	0.93786137051935	1.1351802028647	0.63290625240565	0.34549854808225
SOI	0.10818820933496	0.99575512908179	1.0570921933432	1.0339313355597	0.94843811743504	0.84866777628549	0.86163399030228	0.33725970792283	0.29672275921728
SSI	0.71118481885248	0.79548614124144	0.82849448205675	0.86171968263737	0.85661481192422	0.67269716415242	0.15342664730071	0.44614372828696	0.32728344935297
SSI	1.1052923090387	0.95860575507658	0.91495288088141	0.83560247322365	0.89122757555479	0.58439512208728	0.64080103429648	0.43335638748557	0.37167155088947
SSI	0.20890140309943	0.59629174455632	0.73059153995811	0.81735068712407	0.81986660989149	0.21149277439867	0.17228831618422	0.79538724707421	0.85373551435191
SSI	0.021682522633139	0.61660141784722	0.84099286044402	1.0438274995348	0.93298577506178	0.069431993277354	-0.065828363263355	0.69626841582515	0.72112401668095
SSI	1.2205142573022	0.82104802348575	0.70009892299249	0.70940958474018	0.80449742660935	0.63756451060131	0.080848210171281	0.57383994506463	0.62582498140424
SSI	0.75270293240845	0.48537313902533	0.59191400441818	0.90072735083458	0.64362125040188	0.34045614300204	0.44885738693087	0.3535826554056	1.1048858791984
SSI	0.73728757276951	0.66204946506474	0.67085491249672	0.70849382915973	0.79710430275428	0.17375535863196	0.40035129808204	0.74273587020786	0.8724759702154
SSI	1.1575880477497	1.0873350329539	0.80496243863915	0.76325235316871	0.92229881479263	0.68433642666263	0.26882386354548	0.57217639382535	0.54639037747211
SSI	0.92196812740087	0.78823464753445	0.9706416840349	0.95668207348796	0.77945421805361	0.019493528814146	0.27091760320991	0.58002934164879	0.80923616652244
SSI	1.0700124217068	1.1027482052772	1.1594564330558	1.1389240948916	1.2064887672144	0.81903243598156	1.0561387399122	0.40521361778772	0.28254058770909
SSI	0.78084477541281	0.90082835150288	1.0032163537914	0.95952595519692	0.8719654871	0.58542602958547	0.75062026302913	0.17868562885976	0.31897126498746
SSI	-0.066173054920293	0.91723314807074	0.7405240487478	0.92560725952466	0.89373840016906	0.86851411843906	0.74926151771259	0.34651873762012	0.34784334540362
